# Supplementary material for: Development of a bedside score to predict dengue severity
Source: BMC Infect Dis. 2021 May 24;21:470. doi: 10.1186/s12879-021-06146-z (PMC8142072; doi:10.1186/s12879-021-06146-z)
Supplement: Supplementary file 2 — Additional file 2: S2 Fig. Excel spreadsheet enabling the calculation of a bedside score predictive of severe dengue. In the operating tool, scores derived from the logistic regression models can be calculated using an Excel spreadsheet by inserting 1 if the characteristic is present. A score ≥ 0.36 for females and 0.34 for males indicates a high probability to develop severe dengue. The hospitalization decision is made according to the medical opinion. During hospitalization, patients are submitted to close surveillance, hyperhydration, symptomatic treatments and sometimes blood support and resuscitation measures. [file 12879_2021_6146_MOESM2_ESM.xlsx]

## Sheet: Outil
Model for females		If characteristic present, write 1 in the corresponding cell	Coefficient	Logit(p)	Score
			-4.03	-4.03	0.0174639
Age class (years)	>60		1.26			If score >=0,36: risk to develop a severe form of dengue
	]40-60]		1.75
	]30-40]		0
	]20-30]		2.05
	]10-20]		1.17
	<=10		0.92
Medical history	Hypertension (treated or not)		1.54
Symptoms	Mucosal bleeding		1.54
	Clinical liquid accumulation		1.36
	Skin rash (except purpura)		-0.89
Last biological results	Platelets <30 G/L		1.04
	ALT>10N		2.66
Model for males
			-3.17	-3.17	0.0403104
Age class (years)	>60		2.15			If score >=0,34: risk to develop a severe form of dengue
	]40-60]		0.19
	]30-40]		0
	]20-30]		-1.36
	]10-20]		-0.12
	<=10		-0.27
Risky behavior	Alcohol abuse >3 units/day		3.04
Symptoms	Mucosal bleeding		2.28
Last biological results	Platelets <30 G/L		1.76
	ALT>10N		5.49
